# Supplementary material for: Leveraging Achromatic Component for Trichromat-Friendly Daltonization
Source: J Imaging. 2025 Jul 7;11(7):225. doi: 10.3390/jimaging11070225 (PMC12295553; doi:10.3390/jimaging11070225)
Supplement: Supplementary file 1 [file jimaging-11-00225-s001.zip]

Archive with 1 entries (1 files):
- jimaging-3698662-supplementary.pdf
